# Supplementary material for: Comprehensive analyses of solute carrier family members identify SLC12A2 as a novel therapy target for colorectal cancer
Source: Sci Rep. 2024 Feb 23;14:4459. doi: 10.1038/s41598-024-55048-y (PMC10891168; doi:10.1038/s41598-024-55048-y)
Supplement: Supplementary file 5 — Supplementary Tables. [file 41598_2024_55048_MOESM5_ESM.xlsx]

## Sheet: Table S1
Univariate Cox regression analysis in GSE39582
Gene symbol	beta	HR (95% CI for HR)	wald.test	p.value
SLC39A8	-0.18	0.84 (0.73-0.96)	6.1	0.013
SLC2A3	0.2	1.2 (1.1-1.4)	9.8	0.0017
SLC39A13	0.57	1.8 (1.2-2.7)	7.6	0.0057
SLC35B1	-0.38	0.68 (0.5-0.93)	5.9	0.015
SLC12A2	-0.32	0.72 (0.62-0.84)	18	2.2e-05
SLC4A3	0.4	1.5 (1-2.2)	4.2	0.04
Univariate Cox regression analysis in TCGA COAD
Gene symbol	beta	HR (95% CI for HR)	wald.test	p.value
SLC39A8	-0.23	0.79 (0.67-0.94)	7.2	0.0074
SLC2A3	0.18	1.2 (1-1.4)	4.7	0.03
SLC39A13	0.38	1.5 (1-2.1)	4.6	0.032
SLC35B1	-0.53	0.59 (0.35-0.99)	4.1	0.044
SLC12A2	-0.22	0.8 (0.65-1)	3.9	0.049
SLC4A3	0.12	1.1 (1-1.3)	4	0.046

## Sheet: Table S2
Regression coefficients in GSE39582
Gene symbol	coef
SLC39A8	-0.03584
SLC2A3	0.15067
SLC39A13	-0.01567
SLC35B1	-0.4569
SLC12A2	-0.28884
SLC4A3	0.15401
Regression coefficients in TCGA COAD
Gene symbol	coef
SLC39A8	-0.160218
SLC2A3	0.127438
SLC39A13	0.130597
SLC35B1	-0.560399
SLC12A2	-0.153094
SLC4A3	0.003311

## Sheet: Table S3
DEGs in training set
Gene symbol	logFC	AveExpr	t	P.Value	adj.P.Val	B
SFRP2	-1.96243	7.57431	-11.221	1.76e-26	6.44e-24	49.3375
GAS1	-1.53916	6.12613	-10.9107	2.99e-25	7.99e-23	46.5498
SFRP4	-1.27604	6.24579	-8.79939	1.73e-17	6.39e-16	29.0181
MGP	-1.27244	8.75141	-11.3003	8.43e-27	3.61e-24	50.0579
COL10A1	-1.25162	6.58265	-9.01081	3.26e-18	1.41e-16	30.6517
THBS2	-1.23602	8.25521	-9.54467	4.26e-20	2.83e-18	34.903
PLN	-1.21131	6.17412	-9.70832	1.09e-20	8.53e-19	36.2414
FNDC1	-1.20317	5.60883	-9.56908	3.48e-20	2.4e-18	35.1016
TAGLN	-1.19737	10.2527	-11.5021	1.29e-27	7.78e-25	51.9055
SPOCK1	-1.18302	6.49296	-10.1196	3.28e-22	3.99e-20	39.6753
TNS1	-1.17866	8.17146	-12.628	2.53e-32	1.49e-28	62.5648
SPP1	-1.16396	8.88128	-6.48376	1.97e-10	1.81e-09	13.1681
AKAP12	-1.15954	7.37285	-11.0855	6.09e-26	1.99e-23	48.1147
LINC01279	-1.15028	5.55762	-10.7495	1.28e-24	2.83e-22	45.1215
AHNAK2	-1.1395	6.63424	-9.86022	3.02e-21	2.7e-19	37.4981
ASPN	-1.13878	7.54666	-8.52373	1.46e-16	4.31e-15	26.9323
PTGIS	-1.13631	6.85526	-10.8302	6.2e-25	1.46e-22	45.8352
GREM1	-1.13533	8.28395	-7.99184	7.7e-15	1.54e-13	23.0533
MYL9	-1.13379	8.58982	-11.0645	7.38e-26	2.37e-23	47.926
COL11A1	-1.13037	7.35248	-7.66029	8.28e-14	1.36e-12	20.7356
MYH11	-1.13018	9.02714	-9.29411	3.33e-19	1.78e-17	32.8854
CNN1	-1.12074	7.25707	-9.71834	1e-20	7.93e-19	36.3239
CCDC80	-1.11368	6.69576	-12.5533	5.28e-32	1.81e-28	61.8397
SYNM	-1.09113	6.46411	-8.20154	1.65e-15	3.84e-14	24.5594
GPNMB	-1.09034	8.87017	-10.0121	8.28e-22	8.7e-20	38.7686
COMP	-1.08991	5.44109	-9.45923	8.63e-20	5.28e-18	34.2106
CYP1B1	-1.08894	4.99796	-10.3993	2.88e-23	4.58e-21	42.0664
C3	-1.06711	8.96147	-9.3256	2.58e-19	1.43e-17	33.1369
MAB21L2	-1.067	6.08821	-8.22562	1.38e-15	3.27e-14	24.7343
AOC3	-1.06623	6.23936	-12.224	1.32e-30	2.46e-27	58.6741
MFAP5	-1.06224	5.98293	-9.89587	2.23e-21	2.08e-19	37.795
COL8A1	-1.05318	7.47154	-8.14936	2.43e-15	5.41e-14	24.1817
SERPING1	-1.05178	7.63831	-11.8094	7.08e-29	6.93e-26	54.757
FABP4	-1.04656	4.74731	-8.99074	3.82e-18	1.62e-16	30.4953
COLEC12	-1.03498	5.68971	-11.8514	4.75e-29	5.13e-26	55.1502
SLC2A3	-1.02812	7.43765	-11.9113	2.68e-29	3.24e-26	55.7117
AEBP1	-1.02539	8.16556	-11.64	3.52e-28	2.59e-25	53.1796
GPX3	-1.01391	7.38478	-10.3697	3.73e-23	5.65e-21	41.8117
EFEMP1	-1.00319	7.85423	-9.48096	7.21e-20	4.57e-18	34.3863
TPM2	-0.986281	8.78294	-10.5723	6.24e-24	1.21e-21	43.5669
HOPX	-0.9689	7.20832	-8.76584	2.25e-17	8e-16	28.7616
SLIT2	-0.965572	5.91282	-10.4482	1.87e-23	3.1e-21	42.489
APOD	-0.965376	6.64717	-8.38294	4.24e-16	1.13e-14	25.8867
DPYSL3	-0.959826	7.43266	-10.6108	4.43e-24	8.92e-22	43.9039
COL6A2	-0.957828	8.92397	-10.3349	5.06e-23	7.37e-21	41.5118
CCL18	-0.957169	8.04169	-7.09936	3.84e-12	4.75e-11	16.9968
CRYAB	-0.957063	6.60655	-12.6139	2.91e-32	1.49e-28	62.4278
NTM	-0.948744	6.55468	-8.89375	8.24e-18	3.24e-16	29.7436
BGN	-0.948059	7.81919	-10.9507	2.08e-25	5.71e-23	46.9064
LMOD1	-0.938585	6.2723	-10.3606	4.04e-23	5.97e-21	41.7332
SYNPO2	-0.938347	7.47727	-8.17491	2.01e-15	4.57e-14	24.3664
ANTXR1	-0.927594	8.83074	-9.46356	8.32e-20	5.14e-18	34.2456
ACTG2	-0.923409	8.74017	-6.94794	1.04e-11	1.19e-10	16.028
SULF1	-0.922104	9.24731	-8.54899	1.2e-16	3.66e-15	27.1213
SERPINE1	-0.917657	7.17025	-9.69903	1.18e-20	9.12e-19	36.165
C7	-0.914397	5.00199	-9.32418	2.61e-19	1.44e-17	33.1255
FBLN1	-0.910194	7.56883	-10.0606	5.46e-22	6.05e-20	39.177
POSTN	-0.90788	10.269	-7.57165	1.54e-13	2.43e-12	20.1293
STON1	-0.902168	5.55975	-11.2227	1.73e-26	6.44e-24	49.3534
MAP1B	-0.901933	6.28087	-11.0105	1.21e-25	3.46e-23	47.4411
TNFAIP6	-0.898874	6.24241	-8.52564	1.44e-16	4.25e-15	26.9466
SPARCL1	-0.897143	8.86147	-10.1312	2.97e-22	3.68e-20	39.7732
PLPP4	-0.895338	5.46289	-8.98392	4.04e-18	1.7e-16	30.4423
FXYD6	-0.894101	6.87958	-12.4447	1.53e-31	3.94e-28	60.7907
NIBAN1	-0.892433	6.47614	-9.59114	2.89e-20	2.03e-18	35.2814
CHRDL1	-0.892003	5.16315	-8.13076	2.78e-15	6.07e-14	24.0476
PDLIM3	-0.891384	7.18863	-11.2045	2.04e-26	7.37e-24	49.1881
FERMT2	-0.888087	7.81234	-9.43008	1.1e-19	6.55e-18	33.9755
NXN	-0.886496	7.90359	-11.1134	4.72e-26	1.59e-23	48.3657
TIMP2	-0.885099	9.90622	-11.2803	1.01e-26	4.25e-24	49.8767
DEPP1	-0.883749	7.50925	-12.2679	8.62e-31	1.77e-27	59.0927
MEIS1	-0.874085	5.78276	-10.5084	1.1e-23	1.98e-21	43.0113
NNMT	-0.873683	8.95457	-9.69429	1.22e-20	9.41e-19	36.126
DES	-0.870517	7.27235	-8.53182	1.37e-16	4.08e-15	26.9928
HSPB8	-0.86826	5.94616	-10.1131	3.48e-22	4.18e-20	39.6201
FBN1	-0.865978	8.44423	-9.39201	1.5e-19	8.72e-18	33.6691
RAB31	-0.865844	8.7784	-9.84212	3.52e-21	3.09e-19	37.3476
PRRX1	-0.86412	6.90981	-8.13868	2.63e-15	5.78e-14	24.1047
SRPX	-0.861224	6.18673	-8.35218	5.35e-16	1.42e-14	25.66
KCNMB1	-0.860559	5.79888	-10.0094	8.47e-22	8.8e-20	38.7459
F13A1	-0.859467	6.23641	-8.76564	2.25e-17	8e-16	28.76
COL5A1	-0.858338	8.85957	-9.68203	1.36e-20	1.02e-18	36.0253
DDR2	-0.856928	7.42593	-10.8578	4.83e-25	1.2e-22	46.08
MYLK	-0.85682	9.50394	-9.01497	3.15e-18	1.38e-16	30.684
SERPINF1	-0.855133	8.85203	-9.81709	4.35e-21	3.73e-19	37.1399
RGS2	-0.84977	8.63289	-8.68435	4.23e-17	1.42e-15	28.1416
C1S	-0.849432	9.65953	-10.5555	7.24e-24	1.38e-21	43.4212
ADAM12	-0.849199	6.20988	-8.24969	1.15e-15	2.78e-14	24.9095
ACTA2	-0.84667	11.1373	-11.2502	1.34e-26	5.2e-24	49.6023
C1R	-0.844044	8.72062	-11.1776	2.62e-26	9.11e-24	48.945
SLC2A14	-0.843317	7.12808	-11.1047	5.11e-26	1.69e-23	48.2868
ZFPM2	-0.842855	4.08105	-11.3109	7.64e-27	3.34e-24	50.1549
FN1	-0.842025	11.1809	-7.27388	1.19e-12	1.62e-11	18.135
MXRA5	-0.840961	8.76085	-8.71261	3.4e-17	1.16e-15	28.3561
CTHRC1	-0.838879	9.18548	-6.61419	8.78e-11	8.61e-10	13.9547
FCGR2B	-0.838841	5.33955	-9.43892	1.02e-19	6.16e-18	34.0467
TIMP3	-0.838382	8.82121	-9.48688	6.87e-20	4.38e-18	34.4342
PCDH7	-0.837753	5.85685	-9.58255	3.11e-20	2.17e-18	35.2113
ARL4C	-0.837391	7.58377	-10.7847	9.34e-25	2.16e-22	45.4322
FBXO32	-0.83519	7.15745	-10.0492	6.02e-22	6.58e-20	39.0803
CD163	-0.834323	7.18838	-8.38599	4.15e-16	1.12e-14	25.9092
THBS4	-0.832075	5.77449	-9.93099	1.66e-21	1.6e-19	38.0882
CCN1	-0.830261	8.99854	-9.56227	3.68e-20	2.52e-18	35.0461
MRC1	-0.830035	6.82277	-7.80758	2.91e-14	5.21e-13	21.7555
TGFB1I1	-0.829931	8.14181	-11.5445	8.65e-28	5.69e-25	52.2966
CLU	-0.829845	7.13295	-8.49405	1.83e-16	5.29e-15	26.7108
NEXN	-0.829613	5.60444	-8.3348	6.09e-16	1.59e-14	25.5322
VCAN	-0.82802	9.5994	-9.24873	4.82e-19	2.48e-17	32.5242
ISLR	-0.827884	6.6536	-8.70248	3.68e-17	1.25e-15	28.2791
IGFBP5	-0.825456	9.07582	-8.39905	3.76e-16	1.02e-14	26.0056
OLFML2B	-0.824798	6.85991	-10.4794	1.42e-23	2.41e-21	42.7592
FLNA	-0.824536	8.65119	-11.7213	1.63e-28	1.34e-25	53.9348
CCL2	-0.82216	7.75536	-8.4822	2e-16	5.73e-15	26.6225
LOX	-0.821284	6.29897	-7.21677	1.75e-12	2.3e-11	17.76
CFH	-0.819123	5.52413	-9.66272	1.59e-20	1.18e-18	35.8668
BCAT1	-0.817893	6.52348	-8.14838	2.44e-15	5.43e-14	24.1746
GEM	-0.81551	8.22128	-10.2066	1.55e-22	2.09e-20	40.4139
KCNMA1	-0.813992	6.94251	-8.17138	2.06e-15	4.67e-14	24.3409
DPYD	-0.812473	6.04526	-8.29721	8.08e-16	2.03e-14	25.2565
MRGPRF	-0.808822	5.91188	-9.52152	5.16e-20	3.41e-18	34.715
DPT	-0.807717	5.85947	-9.17823	8.52e-19	4.11e-17	31.9656
FHL1	-0.806198	8.16635	-8.85976	1.08e-17	4.14e-16	29.4816
MAFB	-0.805959	8.06894	-9.73548	8.66e-21	6.95e-19	36.4651
MMP2	-0.805357	9.48727	-8.95103	5.24e-18	2.15e-16	30.1868
GADD45B	-0.805347	7.85471	-13.1301	1.68e-34	3.46e-30	67.496
ITGA5	-0.801705	7.46543	-11.3323	6.26e-27	2.86e-24	50.3502
C11orf96	-0.801651	9.00387	-9.73136	8.96e-21	7.17e-19	36.4311
MIR100HG	-0.797723	4.30008	-10.156	2.4e-22	3.1e-20	39.9838
COL15A1	-0.79629	8.81228	-8.31578	7.03e-16	1.81e-14	25.3926
FRMD6	-0.793597	6.81567	-9.00781	3.34e-18	1.44e-16	30.6283
PHLDB2	-0.787515	6.59107	-8.07057	4.33e-15	9.07e-14	23.6152
TNC	-0.785756	8.00643	-6.41213	3.07e-10	2.73e-09	12.7418
DCN	-0.782766	10.4967	-8.61871	7.03e-17	2.27e-15	27.6453
S100A8	-0.782032	8.06364	-5.86488	7.71e-09	5.41e-08	9.62119
ZEB1	-0.779666	7.1278	-8.74425	2.66e-17	9.33e-16	28.5969
VSIG4	-0.779003	6.4807	-9.09143	1.71e-18	7.89e-17	31.2821
ANGPTL2	-0.77486	7.67968	-10.3947	2.99e-23	4.73e-21	42.0267
CFHR1	-0.772481	7.06188	-9.28337	3.64e-19	1.93e-17	32.7999
AMOTL1	-0.76964	6.6707	-12.0282	8.74e-30	1.38e-26	56.8145
TYROBP	-0.768981	7.64829	-9.05581	2.28e-18	1.02e-16	31.003
VIM	-0.768146	11.051	-11.2516	1.32e-26	5.2e-24	49.6152
WWTR1	-0.766419	7.86416	-8.16999	2.08e-15	4.71e-14	24.3308
TWIST1	-0.766129	4.85791	-8.90945	7.28e-18	2.91e-16	29.8648
COL6A1	-0.763157	9.55286	-9.90157	2.13e-21	2e-19	37.8425
GUCY1A1	-0.762828	7.33745	-8.37612	4.47e-16	1.19e-14	25.8364
BASP1	-0.760707	8.1426	-9.7663	6.68e-21	5.45e-19	36.7195
CCN2	-0.760223	9.28135	-10.0338	6.87e-22	7.35e-20	38.9509
CD14	-0.759248	8.31039	-9.24078	5.14e-19	2.62e-17	32.461
TUBB6	-0.759221	7.89704	-9.80364	4.88e-21	4.12e-19	37.0284
CILP	-0.758309	5.3847	-10.1822	1.91e-22	2.57e-20	40.2062
TMEM47	-0.75594	7.20889	-7.87959	1.74e-14	3.23e-13	22.2599
SSPN	-0.755609	6.17942	-9.51961	5.24e-20	3.45e-18	34.6994
RSPO3	-0.755211	5.13338	-7.374	6.04e-13	8.61e-12	18.7983
EFEMP2	-0.752149	7.35057	-11.7259	1.56e-28	1.34e-25	53.9778
EMP3	-0.751165	7.7381	-10.9242	2.65e-25	7.16e-23	46.6699
ADAMTS2	-0.750822	7.35934	-7.66039	8.27e-14	1.36e-12	20.7363
COL1A2	-0.750131	11.912	-8.6735	4.6e-17	1.53e-15	28.0593
C5AR1	-0.749899	6.40667	-9.46572	8.18e-20	5.08e-18	34.263
DACT1	-0.749515	6.16633	-8.80708	1.63e-17	6.06e-16	29.077
NOX4	-0.747047	4.47708	-8.71922	3.23e-17	1.11e-15	28.4063
FCGR3A	-0.746986	6.05858	-6.26407	7.51e-10	6.27e-09	11.8736
CRISPLD2	-0.745679	7.798	-10.1771	2e-22	2.65e-20	40.1629
GFPT2	-0.744683	5.18125	-10.0882	4.31e-22	5e-20	39.4094
NDN	-0.742509	6.62339	-9.7028	1.14e-20	8.87e-19	36.196
CYBRD1	-0.740623	7.56028	-8.21055	1.54e-15	3.61e-14	24.6248
CLMP	-0.737488	5.83589	-8.77199	2.14e-17	7.72e-16	28.8086
HTR2B	-0.735973	3.56638	-8.81216	1.56e-17	5.84e-16	29.1159
HTRA1	-0.734445	8.23029	-9.49242	6.56e-20	4.21e-18	34.4791
STEAP4	-0.734125	5.15131	-8.5622	1.08e-16	3.35e-15	27.2204
MITF	-0.733851	6.02877	-10.4936	1.25e-23	2.24e-21	42.8827
COL5A2	-0.733388	9.39861	-8.13927	2.61e-15	5.77e-14	24.1089
EPYC	-0.732227	3.3283	-5.7663	1.34e-08	9.13e-08	9.08505
RAB34	-0.731046	7.06361	-10.6842	2.3e-24	4.88e-22	44.5463
INHBA	-0.729715	8.41414	-6.49094	1.89e-10	1.75e-09	13.211
OLR1	-0.728393	3.80632	-8.43548	2.85e-16	7.93e-15	26.2753
EMILIN1	-0.728313	6.70225	-10.4636	1.63e-23	2.75e-21	42.6227
ARMCX1	-0.726697	6.19042	-9.18509	8.06e-19	3.91e-17	32.0198
FAP	-0.726301	6.9267	-6.87379	1.68e-11	1.85e-10	15.5599
CDH11	-0.725626	8.55546	-7.81465	2.77e-14	4.98e-13	21.8049
ABI3BP	-0.725534	5.35221	-7.20557	1.89e-12	2.47e-11	17.6867
CAVIN1	-0.722442	8.21024	-10.8778	4.03e-25	1.02e-22	46.2571
LOXL1	-0.722095	6.92281	-8.30316	7.73e-16	1.95e-14	25.3001
COL6A3	-0.721849	10.6514	-8.77704	2.06e-17	7.44e-16	28.8471
VGLL3	-0.71958	4.62993	-8.71306	3.39e-17	1.16e-15	28.3595
RUNX2	-0.718677	6.84776	-8.60372	7.89e-17	2.5e-15	27.5324
S1PR3	-0.718318	6.42621	-10.0392	6.56e-22	7.09e-20	38.9966
ECM2	-0.716754	5.16318	-9.79063	5.44e-21	4.55e-19	36.9206
PRICKLE1	-0.716279	6.24812	-11.3735	4.27e-27	2.09e-24	50.7258
SGCE	-0.715273	5.55041	-8.63424	6.23e-17	2.04e-15	27.7624
CXCL12	-0.712539	6.81128	-8.51601	1.54e-16	4.54e-15	26.8747
CCN4	-0.712065	5.63549	-7.83818	2.34e-14	4.25e-13	21.9694
LAYN	-0.709548	5.11066	-10.5239	9.58e-24	1.77e-21	43.1457
JAM3	-0.706951	7.36891	-11.9477	1.89e-29	2.59e-26	56.0549
BNC2	-0.706832	5.56116	-10.7425	1.37e-24	2.98e-22	45.0595
PCOLCE	-0.703364	8.0959	-9.22901	5.66e-19	2.87e-17	32.3677
AXL	-0.70115	7.41315	-10.6907	2.17e-24	4.65e-22	44.6034
JCAD	-0.700757	4.37834	-10.4626	1.65e-23	2.75e-21	42.6134
ITGAM	-0.700673	5.84005	-10.154	2.44e-22	3.13e-20	39.9669
ADH1B	-0.700029	4.73147	-5.36307	1.2e-07	6.9e-07	6.97652
SYNC	-0.699591	4.48598	-9.01545	3.14e-18	1.38e-16	30.6878
CD109	-0.696768	5.97537	-6.39186	3.47e-10	3.06e-09	12.6219
RBMS3	-0.696168	5.46579	-10.8439	5.48e-25	1.32e-22	45.956
SCG2	-0.696153	4.45789	-8.55743	1.13e-16	3.46e-15	27.1846
CD37	-0.696101	5.31504	-9.88241	2.5e-21	2.3e-19	37.6828
H19	-0.695832	5.76535	-4.16857	3.55e-05	0.000132592	1.55288
ADAMTS1	-0.695094	6.89561	-8.08459	3.91e-15	8.25e-14	23.7156
LY96	-0.693766	6.08438	-7.13366	3.06e-12	3.85e-11	17.2187
C1orf162	-0.692093	5.91908	-9.01296	3.2e-18	1.39e-16	30.6684
GSDME	-0.691533	5.96922	-9.79547	5.22e-21	4.4e-19	36.9607
PPP1R3C	-0.690906	5.00042	-8.90762	7.38e-18	2.94e-16	29.8507
APOE	-0.690747	8.13497	-10.1227	3.2e-22	3.93e-20	39.702
MSN	-0.689802	9.22165	-11.0388	9.34e-26	2.86e-23	47.695
ARMCX2	-0.689191	6.56155	-8.30622	7.55e-16	1.92e-14	25.3226
SDC2	-0.688649	7.50469	-8.46918	2.21e-16	6.25e-15	26.5256
FIBIN	-0.687068	6.62025	-7.71563	5.6e-14	9.51e-13	21.117
MXRA8	-0.68689	7.41408	-11.5419	8.87e-28	5.69e-25	52.2723
PLEKHO1	-0.68684	6.56751	-11.4739	1.68e-27	9.16e-25	51.6466
C4B	-0.686611	7.44988	-8.90848	7.33e-18	2.93e-16	29.8574
PLXDC2	-0.686217	6.41926	-8.32343	6.64e-16	1.71e-14	25.4488
CALD1	-0.685817	10.3301	-8.61748	7.09e-17	2.28e-15	27.636
ITGB2	-0.685398	7.14309	-8.5006	1.74e-16	5.05e-15	26.7596
ALOX5AP	-0.685385	8.02544	-8.03977	5.43e-15	1.12e-13	23.3948
ACKR1	-0.684651	5.74553	-8.5182	1.52e-16	4.47e-15	26.891
TSPYL5	-0.683769	4.97582	-10.3622	3.98e-23	5.93e-21	41.7471
UBE2E2	-0.68337	6.42948	-8.39634	3.83e-16	1.04e-14	25.9856
CXCR4	-0.683095	8.73712	-7.0724	4.59e-12	5.61e-11	16.823
MAF	-0.681059	7.77779	-9.64701	1.82e-20	1.32e-18	35.7381
GPC6	-0.680059	6.44897	-9.57031	3.44e-20	2.38e-18	35.1116
HSD17B6	-0.679852	5.00569	-8.30818	7.44e-16	1.9e-14	25.3369
TREM1	-0.679306	5.73094	-7.52278	2.17e-13	3.34e-12	19.7976
BCHE	-0.679249	3.19407	-7.33983	7.62e-13	1.07e-11	18.5711
LHFPL6	-0.677164	6.837	-9.15436	1.03e-18	4.9e-17	31.7771
TSPAN2	-0.676809	5.6694	-6.76472	3.39e-11	3.56e-10	14.8791
PMP22	-0.675169	8.87755	-9.33451	2.4e-19	1.35e-17	33.2081
ZNF331	-0.674864	6.38231	-8.84077	1.25e-17	4.75e-16	29.3355
OGN	-0.674285	4.17852	-6.05961	2.52e-09	1.92e-08	10.7038
EGR2	-0.674187	5.98347	-9.08475	1.81e-18	8.29e-17	31.2297
DUSP1	-0.673772	10.2248	-8.62653	6.62e-17	2.14e-15	27.7042
MRVI1	-0.670784	7.63375	-9.96295	1.26e-21	1.26e-19	38.3557
MEIS2	-0.670774	6.18028	-6.47098	2.14e-10	1.95e-09	13.0917
OSMR	-0.670309	6.59989	-9.21299	6.44e-19	3.23e-17	32.2406
CHRDL2	-0.669948	5.42399	-7.5252	2.13e-13	3.29e-12	19.814
ITGBL1	-0.669873	5.8576	-7.81178	2.82e-14	5.07e-13	21.7849
NCF2	-0.66878	5.85091	-7.29988	1e-12	1.38e-11	18.3066
CAVIN3	-0.668601	6.72551	-8.79617	1.77e-17	6.54e-16	28.9934
TPSB2	-0.668274	7.24514	-7.13193	3.09e-12	3.89e-11	17.2075
TMEM45A	-0.667404	6.46569	-6.26191	7.61e-10	6.34e-09	11.8611
CHST11	-0.665616	6.21289	-9.78861	5.54e-21	4.6e-19	36.904
SOCS3	-0.66475	7.46854	-8.53848	1.3e-16	3.9e-15	27.0426
LAPTM5	-0.664578	9.27377	-8.98057	4.15e-18	1.74e-16	30.4162
SPARC	-0.664575	11.0293	-8.88349	8.93e-18	3.48e-16	29.6644
FLRT2	-0.663758	5.68512	-9.18841	7.85e-19	3.84e-17	32.046
KCNE4	-0.663623	4.83072	-10.755	1.22e-24	2.72e-22	45.1704
MS4A4A	-0.661623	6.45324	-7.2323	1.58e-12	2.09e-11	17.8617
PDGFC	-0.661039	7.7732	-7.20015	1.96e-12	2.55e-11	17.6513
LMO3	-0.660892	5.05888	-8.08838	3.8e-15	8.05e-14	23.7428
GLT8D2	-0.660782	6.50519	-8.84006	1.26e-17	4.76e-16	29.3301
CHST15	-0.6602	6.95118	-8.60451	7.84e-17	2.49e-15	27.5383
A2M	-0.658239	9.87048	-10.2232	1.34e-22	1.84e-20	40.5555
PGM5	-0.657533	5.46814	-6.42923	2.76e-10	2.48e-09	12.8432
FCER1G	-0.655568	7.66527	-7.64057	9.51e-14	1.55e-12	20.6002
LTBP1	-0.654648	8.01166	-9.67045	1.49e-20	1.11e-18	35.9302
CCL19	-0.654187	5.70623	-6.86449	1.79e-11	1.96e-10	15.5014
MN1	-0.652835	4.40454	-9.2831	3.65e-19	1.93e-17	32.7977
VEGFC	-0.652504	5.45992	-10.8346	5.96e-25	1.42e-22	45.8737
ZCCHC24	-0.649416	7.57506	-8.52679	1.42e-16	4.22e-15	26.9552
GNB4	-0.648911	7.19916	-8.0982	3.54e-15	7.52e-14	23.8133
FBLN5	-0.648901	6.49407	-10.1615	2.29e-22	2.99e-20	40.0309
CARMN	-0.648744	6.25054	-9.38542	1.58e-19	9.18e-18	33.6162
BEX4	-0.648517	5.66394	-6.91806	1.26e-11	1.42e-10	15.8388
GJC1	-0.64718	5.73263	-8.07199	4.29e-15	8.98e-14	23.6253
DCLK1	-0.647093	3.75179	-9.33243	2.44e-19	1.37e-17	33.1915
IL1R1	-0.646886	7.5839	-9.05412	2.31e-18	1.03e-16	30.9898
FAM20C	-0.645297	6.40118	-11.0297	1.01e-25	3.02e-23	47.6131
CDKN2B	-0.643601	6.10793	-6.41204	3.07e-10	2.74e-09	12.7412
ZSCAN18	-0.643105	6.51971	-8.13075	2.78e-15	6.07e-14	24.0475
LGALS1	-0.642578	10.9803	-9.13484	1.21e-18	5.68e-17	31.6234
IGFBP3	-0.641229	9.81005	-8.8984	7.94e-18	3.15e-16	29.7795
NRP1	-0.641086	6.57278	-8.49451	1.82e-16	5.27e-15	26.7142
KANK2	-0.639938	7.98897	-10.9901	1.46e-25	4.1e-23	47.2583
C1QA	-0.639558	7.7852	-7.41708	4.49e-13	6.54e-12	19.0859
HLADQA1	-0.638754	8.70567	-5.75147	1.46e-08	9.86e-08	9.00512
CNRIP1	-0.637937	6.44855	-9.94741	1.44e-21	1.42e-19	38.2256
MSRB3	-0.636552	7.37419	-10.5617	6.85e-24	1.32e-21	43.4751
COX7A1	-0.636325	6.87718	-10.1175	3.34e-22	4.04e-20	39.658
S100A4	-0.6361	9.90663	-7.31517	9.01e-13	1.25e-11	18.4076
PXDN	-0.635917	8.24513	-9.16725	9.31e-19	4.46e-17	31.8789
LRRC15	-0.635476	6.27073	-7.26814	1.24e-12	1.67e-11	18.0972
BCL2A1	-0.635279	5.98278	-5.5137	5.38e-08	3.3e-07	7.74817
FEZ1	-0.634479	5.98214	-9.89608	2.23e-21	2.08e-19	37.7968
CMTM3	-0.634142	7.2962	-10.0118	8.3e-22	8.7e-20	38.7655
NR3C1	-0.633224	7.75509	-8.99205	3.78e-18	1.61e-16	30.5055
FBLN2	-0.63311	6.06403	-10.158	2.36e-22	3.07e-20	40.0008
MXRA7	-0.632893	9.83077	-9.83278	3.81e-21	3.33e-19	37.2701
THBS1	-0.632662	8.17877	-7.78119	3.51e-14	6.17e-13	21.5716
PRELP	-0.631394	6.20048	-11.0103	1.21e-25	3.46e-23	47.4394
COL18A1	-0.630912	6.96528	-10.3749	3.56e-23	5.46e-21	41.856
RUNX1T1	-0.629713	5.43854	-8.88794	8.62e-18	3.38e-16	29.6988
JAM2	-0.628851	5.12401	-10.341	4.8e-23	7.04e-21	41.5643
MRC2	-0.628489	8.23709	-11.5541	7.9e-28	5.41e-25	52.3851
RARRES2	-0.628017	8.35851	-8.08705	3.84e-15	8.12e-14	23.7332
IGFBP6	-0.62768	6.71123	-9.49119	6.63e-20	4.24e-18	34.4691
AMIGO2	-0.627607	7.84256	-6.10935	1.88e-09	1.47e-08	10.9852
TPSAB1	-0.627414	7.42874	-7.43775	3.9e-13	5.75e-12	19.2245
BCL6	-0.624784	7.54216	-9.68925	1.28e-20	9.68e-19	36.0846
SPON1	-0.623647	7.53814	-5.43016	8.42e-08	4.98e-07	7.31783
AQP9	-0.622918	5.88617	-6.95421	9.97e-12	1.15e-10	16.0677
ZNF521	-0.622413	4.6915	-9.45617	8.85e-20	5.39e-18	34.1859
ENPP2	-0.62221	7.45398	-6.78938	2.89e-11	3.08e-10	15.0322
VCAM1	-0.620885	7.11516	-7.48991	2.72e-13	4.13e-12	19.5754
NOTCH3	-0.620882	6.84153	-9.75045	7.63e-21	6.18e-19	36.5886
CLIP4	-0.620138	4.30322	-10.5517	7.49e-24	1.41e-21	43.3874
MLLT11	-0.619817	6.70126	-8.99314	3.75e-18	1.6e-16	30.514
TGFB1	-0.618574	7.01574	-7.95349	1.02e-14	1.98e-13	22.7812
SELENOM	-0.617531	8.18203	-8.25424	1.11e-15	2.7e-14	24.9426
C1QB	-0.61681	7.73148	-6.55082	1.3e-10	1.24e-09	13.5708
MFAP2	-0.616454	7.80746	-7.46348	3.26e-13	4.87e-12	19.3973
GLIS2	-0.615645	6.15979	-9.56161	3.7e-20	2.52e-18	35.0407
ATP8B2	-0.61562	6.09569	-10.6239	3.94e-24	8.1e-22	44.0182
HLADPB1	-0.615147	9.29904	-6.95386	1e-11	1.15e-10	16.0655
CCL21	-0.614662	6.22347	-7.05123	5.28e-12	6.38e-11	16.6869
ABCA8	-0.614608	4.14847	-7.09806	3.87e-12	4.79e-11	16.9884
GUCY1B1	-0.613698	7.04716	-7.94766	1.06e-14	2.06e-13	22.74
COL14A1	-0.61296	5.82134	-6.61235	8.88e-11	8.7e-10	13.9435
C1QC	-0.611618	8.32559	-7.00315	7.24e-12	8.55e-11	16.3792
PDGFRL	-0.610848	5.17644	-7.54746	1.82e-13	2.83e-12	19.9649
GXYLT2	-0.610229	6.26244	-5.84602	8.58e-09	5.98e-08	9.51799
AKT3	-0.609596	6.08792	-9.77072	6.44e-21	5.27e-19	36.756
PEG3	-0.609004	4.06935	-11.0408	9.17e-26	2.85e-23	47.7128
FCGR1B	-0.608999	5.25842	-7.03528	5.86e-12	7.04e-11	16.5846
VIP	-0.608817	4.15817	-5.62414	2.95e-08	1.89e-07	8.32612
MFAP4	-0.608151	5.93626	-8.32443	6.59e-16	1.7e-14	25.4561
CAV1	-0.608077	8.58824	-8.04211	5.34e-15	1.11e-13	23.4115
WIPF1	-0.60788	6.70635	-8.62562	6.66e-17	2.16e-15	27.6974
COL12A1	-0.607488	9.80145	-6.58583	1.05e-10	1.01e-09	13.7825
ADA2	-0.606788	7.13613	-7.41334	4.61e-13	6.69e-12	19.0609
SLAMF8	-0.606388	5.92407	-8.1109	3.22e-15	6.93e-14	23.9046
CFL2	-0.605381	6.21012	-7.77754	3.61e-14	6.32e-13	21.5462
PPP1R18	-0.605038	7.84747	-10.8857	3.76e-25	9.65e-23	46.3272
DAPK1	-0.604325	6.51949	-6.72378	4.4e-11	4.52e-10	14.6259
UBE2QL1	-0.604207	3.96751	-10.2347	1.21e-22	1.68e-20	40.6544
FNBP1	-0.604049	7.248	-10.316	5.97e-23	8.58e-21	41.3493
C5orf46	-0.60366	4.47575	-7.96713	9.22e-15	1.81e-13	22.8779
KIF26B	-0.603603	5.51127	-7.46738	3.18e-13	4.76e-12	19.4236
APOC1	-0.603595	7.90579	-8.72841	3.01e-17	1.04e-15	28.4762
TCEAL7	-0.603139	3.99431	-8.38214	4.27e-16	1.14e-14	25.8808
FCGR2A	-0.601725	6.65142	-6.98076	8.39e-12	9.8e-11	16.2365
BOC	-0.601554	6.43185	-11.4787	1.6e-27	9.15e-25	51.6903
CERCAM	-0.600888	6.77632	-11.2717	1.1e-26	4.51e-24	49.798
SNAI2	-0.600508	6.68239	-6.69731	5.2e-11	5.29e-10	14.4629
HMCN1	-0.599884	4.56312	-8.1983	1.69e-15	3.93e-14	24.5358
PDGFRB	-0.598584	7.27598	-10.2703	8.89e-23	1.26e-20	40.958
SPON2	-0.59755	7.91789	-7.84463	2.23e-14	4.07e-13	22.0145
THY1	-0.597465	8.15054	-9.33154	2.46e-19	1.37e-17	33.1844
TUBA1A	-0.597251	10.1811	-9.55133	4.03e-20	2.69e-18	34.9571
MS4A7	-0.597089	6.7853	-7.96075	9.65e-15	1.89e-13	22.8327
PLTP	-0.595986	7.67734	-7.10229	3.76e-12	4.67e-11	17.0157
C14orf132	-0.595854	5.26341	-10.0636	5.32e-22	5.94e-20	39.2018
MMP9	-0.595449	7.98646	-6.13769	1.59e-09	1.26e-08	11.1465
TSHZ3	-0.595093	5.34846	-11.5625	7.31e-28	5.18e-25	52.4621
ISM1	-0.59482	4.27483	-8.03662	5.56e-15	1.15e-13	23.3723
ADAMTS12	-0.593068	7.0915	-6.90496	1.37e-11	1.54e-10	15.7561
QKI	-0.59266	7.28826	-7.57191	1.54e-13	2.43e-12	20.1311
ATP2B4	-0.59259	7.49036	-11.2675	1.14e-26	4.6e-24	49.7598
UCHL1	-0.592267	6.01076	-8.61693	7.12e-17	2.29e-15	27.6319
AQP1	-0.591597	7.28938	-6.50103	1.78e-10	1.65e-09	13.2714
DSE	-0.5914	6.57418	-6.73815	4.01e-11	4.15e-10	14.7146
PRKD1	-0.591166	4.44188	-8.11374	3.16e-15	6.8e-14	23.925
LOXL2	-0.590431	8.65868	-7.55334	1.75e-13	2.73e-12	20.0049
CD36	-0.590059	4.833	-6.82161	2.35e-11	2.55e-10	15.233
RFTN1	-0.58991	7.81801	-9.25117	4.73e-19	2.44e-17	32.5436
HEG1	-0.588661	7.81387	-9.67408	1.45e-20	1.09e-18	35.96
PPP1R14A	-0.587809	5.38382	-7.32902	8.2e-13	1.15e-11	18.4993
TMEM140	-0.586888	6.10702	-10.9514	2.07e-25	5.71e-23	46.913
MAOB	-0.586657	6.25771	-6.54591	1.34e-10	1.27e-09	13.5412
ECRG4	-0.586461	3.44397	-9.20752	6.73e-19	3.36e-17	32.1973
CLEC2B	-0.58561	7.45603	-6.88265	1.59e-11	1.75e-10	15.6156
CXCL13	-0.584941	5.37509	-3.7324	0.000209151	0.000676547	-0.110185
APBB1IP	-0.584939	6.8148	-9.31649	2.78e-19	1.52e-17	33.0641
RTL8C	-0.58435	8.6894	-8.18003	1.93e-15	4.42e-14	24.4035
COL3A1	-0.583653	12.2418	-8.24438	1.2e-15	2.88e-14	24.8708
CD53	-0.583467	8.3002	-7.77195	3.75e-14	6.56e-13	21.5074
HSD11B1	-0.582553	5.38777	-7.02218	6.39e-12	7.62e-11	16.5008
NAP1L3	-0.581484	3.55296	-8.69082	4.02e-17	1.36e-15	28.1906
BHLHE41	-0.581166	7.11831	-6.07568	2.29e-09	1.76e-08	10.7945
MYH10	-0.581006	7.73304	-6.55725	1.25e-10	1.19e-09	13.6096
PLAT	-0.579693	7.97064	-7.74624	4.5e-14	7.79e-13	21.3289
CALB2	-0.578948	5.58232	-7.89648	1.54e-14	2.89e-13	22.3787
EVI2A	-0.578455	5.80506	-7.04789	5.4e-12	6.51e-11	16.6655
PDLIM7	-0.578193	6.65515	-9.97866	1.1e-21	1.12e-19	38.4875
KCTD12	-0.577273	8.31994	-5.95579	4.59e-09	3.36e-08	10.1227
TIE1	-0.577146	4.98114	-9.31356	2.85e-19	1.55e-17	33.0406
SYNPO	-0.575845	6.82342	-11.6972	2.05e-28	1.62e-25	53.7106
MNDA	-0.575495	5.71423	-5.86369	7.77e-09	5.45e-08	9.61467
CCL8	-0.575071	6.0653	-5.24879	2.18e-07	1.2e-06	6.40388
COL8A2	-0.575002	5.68783	-9.36564	1.86e-19	1.07e-17	33.4575
CPXM2	-0.574859	5.66334	-8.71233	3.41e-17	1.16e-15	28.3539
DLC1	-0.573932	7.3673	-8.95583	5.04e-18	2.08e-16	30.224
ALDH1A3	-0.573763	7.18602	-7.2889	1.08e-12	1.47e-11	18.234
TCF4	-0.572262	8.65697	-8.64598	5.69e-17	1.87e-15	27.8511
MPDZ	-0.571268	5.61297	-9.33778	2.34e-19	1.32e-17	33.2343
JAZF1	-0.568814	5.34817	-8.94726	5.4e-18	2.21e-16	30.1575
NUAK1	-0.568659	6.86547	-8.53637	1.32e-16	3.95e-15	27.0269
FOSB	-0.568242	6.51952	-6.00087	3.54e-09	2.63e-08	10.3739
COL4A2	-0.567767	10.3638	-9.24174	5.1e-19	2.61e-17	32.4687
ZEB2	-0.567593	4.94433	-8.73687	2.81e-17	9.8e-16	28.5407
ANXA6	-0.567549	8.40751	-9.82368	4.12e-21	3.55e-19	37.1945
GJA1	-0.566947	8.70803	-7.15054	2.73e-12	3.47e-11	17.3282
LTBP2	-0.566931	7.00995	-9.79167	5.39e-21	4.52e-19	36.9292
LAMA4	-0.566079	7.51091	-9.12213	1.34e-18	6.25e-17	31.5233
ANK2	-0.565422	4.38215	-8.26181	1.05e-15	2.57e-14	24.9978
SYNE1	-0.565296	5.28109	-9.20672	6.77e-19	3.38e-17	32.1909
MSLN	-0.564528	5.64119	-4.43986	1.09e-05	4.46e-05	2.67417
CSF1R	-0.56381	7.15535	-10.0597	5.5e-22	6.05e-20	39.1687
DACT3	-0.563804	6.31004	-11.4727	1.69e-27	9.16e-25	51.6356
PECAM1	-0.563058	8.31887	-8.8618	1.06e-17	4.08e-16	29.4973
EBF1	-0.562911	5.0803	-8.73296	2.9e-17	1.01e-15	28.5108
CSF2RB	-0.562776	6.18552	-6.30208	5.98e-10	5.08e-09	12.0948
C3AR1	-0.562493	7.53741	-8.48906	1.9e-16	5.47e-15	26.6736
RBMS1	-0.56207	8.31043	-7.50075	2.52e-13	3.86e-12	19.6486
HCLS1	-0.561879	7.09182	-7.18143	2.22e-12	2.87e-11	17.5292
NID1	-0.560713	7.65765	-7.85148	2.12e-14	3.88e-13	22.0625
CTSK	-0.560145	9.18106	-6.80823	2.57e-11	2.75e-10	15.1496
OLFML3	-0.560068	7.234	-6.50412	1.74e-10	1.62e-09	13.29
G0S2	-0.559386	7.54181	-6.106	1.92e-09	1.49e-08	10.9662
HSPA6	-0.558171	6.15314	-6.24835	8.25e-10	6.84e-09	11.7825
TNFSF13B	-0.557793	6.78161	-5.98943	3.78e-09	2.8e-08	10.31
RASSF2	-0.556377	6.07451	-8.64629	5.68e-17	1.87e-15	27.8534
LIX1L	-0.555871	7.21186	-10.4843	1.36e-23	2.37e-21	42.8015
CTSL	-0.555492	8.64406	-9.01082	3.26e-18	1.41e-16	30.6517
EDNRA	-0.555422	7.24159	-6.35671	4.3e-10	3.73e-09	12.4148
PRICKLE2	-0.554163	5.39509	-8.8811	9.1e-18	3.53e-16	29.646
FPR1	-0.55406	6.50303	-7.40108	5.01e-13	7.23e-12	18.979
MEDAG	-0.553655	5.92975	-9.88873	2.37e-21	2.2e-19	37.7355
FCGR3B	-0.55346	5.99583	-6.1853	1.2e-09	9.71e-09	11.4189
MAMDC2	-0.55341	3.16383	-7.46842	3.15e-13	4.73e-12	19.4306
HLADQB1	-0.549577	8.23406	-5.4933	6.01e-08	3.65e-07	7.64253
MDFIC	-0.548272	7.16793	-6.82901	2.24e-11	2.43e-10	15.2793
HLX	-0.547285	6.45374	-12.5766	4.2e-32	1.73e-28	62.0657
GPM6B	-0.54632	5.3603	-6.54897	1.32e-10	1.25e-09	13.5597
SRGN	-0.545134	10.0372	-7.02834	6.14e-12	7.34e-11	16.5402
FPR3	-0.544956	6.39752	-6.57452	1.12e-10	1.08e-09	13.714
ZNF667AS1	-0.543796	4.58312	-10.1208	3.25e-22	3.98e-20	39.6857
DOCK2	-0.543452	5.27581	-8.48289	1.99e-16	5.71e-15	26.6276
PALLD	-0.542791	9.87869	-7.62096	1.09e-13	1.76e-12	20.4659
ADGRA2	-0.542748	6.90178	-10.2109	1.49e-22	2.03e-20	40.451
CRISPLD1	-0.541535	3.88398	-6.98468	8.17e-12	9.57e-11	16.2614
MMP11	-0.540574	8.04885	-6.03488	2.9e-09	2.2e-08	10.5646
FGF7P6	-0.540193	4.06971	-6.94642	1.05e-11	1.2e-10	16.0183
AGTR1	-0.539858	3.94385	-7.53192	2.03e-13	3.15e-12	19.8595
GABARAPL3	-0.539418	7.49125	-9.69236	1.24e-20	9.46e-19	36.1102
CCL3	-0.539294	6.82024	-4.95279	9.72e-07	4.77e-06	4.97287
OLFML1	-0.539209	5.59382	-9.00969	3.29e-18	1.42e-16	30.6429
FCGR1A	-0.539171	5.68264	-7.33578	7.83e-13	1.1e-11	18.5442
PDE1A	-0.539018	4.33368	-9.20125	7.08e-19	3.49e-17	32.1476
IGF1	-0.53779	6.14167	-9.07374	1.97e-18	8.96e-17	31.1434
CYS1	-0.537276	3.91777	-10.1467	2.6e-22	3.3e-20	39.9052
PTGDS	-0.537032	8.47513	-7.19154	2.08e-12	2.69e-11	17.5951
CD93	-0.536911	7.99399	-7.88958	1.62e-14	3.03e-13	22.3301
FGFR1	-0.536349	7.15723	-10.437	2.06e-23	3.37e-21	42.392
THBD	-0.534283	6.29354	-8.19061	1.79e-15	4.12e-14	24.4801
TSC22D3	-0.533688	8.2802	-8.06911	4.38e-15	9.16e-14	23.6046
ALOX5	-0.532389	7.45089	-5.49906	5.83e-08	3.55e-07	7.67235
EVI2B	-0.532275	6.59513	-6.18244	1.22e-09	9.86e-09	11.4025
STC1	-0.532229	7.17332	-5.50581	5.62e-08	3.44e-07	7.7073
RBPMS2	-0.53158	4.82026	-9.32522	2.59e-19	1.43e-17	33.1338
PCSK5	-0.530916	5.21729	-7.6706	7.7e-14	1.28e-12	20.8065
CPA3	-0.529857	6.46377	-4.5831	5.66e-06	2.43e-05	3.29272
IGFBP7	-0.529562	11.2822	-9.96738	1.21e-21	1.22e-19	38.3929
THEMIS2	-0.528742	5.91118	-9.18694	7.95e-19	3.87e-17	32.0344
GRP	-0.52874	4.66902	-5.68368	2.13e-08	1.4e-07	8.64192
RCN3	-0.528244	6.98423	-9.61142	2.45e-20	1.74e-18	35.4469
RGS4	-0.52779	5.13139	-6.68567	5.6e-11	5.66e-10	14.3914
HSPB7	-0.527427	4.74773	-8.95509	5.07e-18	2.08e-16	30.2183
STOM	-0.527005	8.84841	-8.58899	8.83e-17	2.76e-15	27.4215
HSPB1	-0.526383	10.6279	-8.25149	1.14e-15	2.75e-14	24.9225
C1QTNF5	-0.525477	7.47817	-9.30294	3.1e-19	1.66e-17	32.9559
LYVE1	-0.524995	5.02505	-9.04408	2.5e-18	1.11e-16	30.9113
FBXL7	-0.524369	5.60408	-11.6522	3.14e-28	2.39e-25	53.2923
ADAMTS5	-0.524244	6.24884	-7.59539	1.31e-13	2.08e-12	20.2912
FILIP1L	-0.524075	8.29825	-7.62861	1.03e-13	1.67e-12	20.5182
FYN	-0.523086	7.72063	-7.35441	6.9e-13	9.78e-12	18.6679
MRAS	-0.522795	5.94942	-10.4207	2.38e-23	3.85e-21	42.2513
HCK	-0.522401	6.59316	-7.65705	8.47e-14	1.39e-12	20.7133
SFRP1	-0.521993	4.60138	-6.98002	8.43e-12	9.84e-11	16.2318
CAV2	-0.521905	7.33401	-6.06645	2.42e-09	1.86e-08	10.7423
PDLIM2	-0.521687	6.9376	-10.0252	7.4e-22	7.84e-20	38.8781
CD84	-0.520435	6.33288	-7.94142	1.11e-14	2.15e-13	22.6958
SUGCT	-0.52034	5.54482	-8.21853	1.45e-15	3.43e-14	24.6827
FKBP1B	-0.519543	5.58035	-4.79105	2.13e-06	9.88e-06	4.22307
HDGFL3	-0.519097	6.37624	-5.73942	1.56e-08	1.05e-07	8.94027
LAMB2	-0.517453	6.45496	-9.75775	7.18e-21	5.83e-19	36.6488
SLC24A3	-0.517176	6.52462	-6.9455	1.06e-11	1.2e-10	16.0125
MFGE8	-0.517128	6.81689	-10.0921	4.16e-22	4.86e-20	39.4425
CRIP2	-0.516743	6.6914	-8.54803	1.21e-16	3.68e-15	27.1141
TMEM273	-0.516204	6.09682	-8.54069	1.28e-16	3.85e-15	27.0592
SCN7A	-0.515437	3.19724	-6.94645	1.05e-11	1.2e-10	16.0185
EPB41L3	-0.515131	5.51904	-5.87225	7.4e-09	5.21e-08	9.66159
SELL	-0.515118	5.51527	-6.05026	2.66e-09	2.02e-08	10.6511
TIMP1	-0.514995	11.5032	-8.67574	4.52e-17	1.51e-15	28.0763
FCN1	-0.5146	4.59551	-9.26631	4.18e-19	2.19e-17	32.664
TMEM119	-0.514345	5.3621	-8.08062	4.03e-15	8.47e-14	23.6871
EHD2	-0.513663	7.34344	-11.7252	1.58e-28	1.34e-25	53.9711
VWF	-0.513325	7.99404	-7.88056	1.72e-14	3.21e-13	22.2666
DCBLD2	-0.513324	6.53622	-6.8195	2.39e-11	2.57e-10	15.2199
ENO2	-0.513277	6.09606	-5.89497	6.5e-09	4.63e-08	9.78644
PDZRN4	-0.511856	3.193	-7.6404	9.52e-14	1.55e-12	20.5991
CD69	-0.510895	4.3111	-5.60624	3.26e-08	2.07e-07	8.23174
LCP2	-0.510248	6.62987	-6.78748	2.93e-11	3.12e-10	15.0204
PEA15	-0.509584	9.4192	-12.0415	7.7e-30	1.32e-26	56.9397
CLIP3	-0.507501	6.51245	-11.4406	2.29e-27	1.21e-24	51.3404
SIRPA	-0.507247	6.68094	-8.30413	7.67e-16	1.95e-14	25.3073
IL10RA	-0.507	6.23991	-7.8062	2.94e-14	5.25e-13	21.7459
PILRA	-0.506986	5.52753	-9.53425	4.64e-20	3.08e-18	34.8183
LATS2	-0.506645	7.89354	-8.70963	3.48e-17	1.19e-15	28.3334
GYPC	-0.506617	6.85227	-11.1874	2.39e-26	8.47e-24	49.0331
AKAP2	-0.506482	8.23726	-8.09953	3.5e-15	7.46e-14	23.8229
C3orf80	-0.506331	3.52898	-7.46508	3.23e-13	4.83e-12	19.4081
COL1A1	-0.505882	12.1657	-7.66157	8.2e-14	1.35e-12	20.7444
PNMA1	-0.505852	7.13034	-6.92718	1.19e-11	1.34e-10	15.8965
RGS16	-0.505601	6.44306	-7.86521	1.92e-14	3.56e-13	22.1589
TNFSF4	-0.504479	5.05509	-6.63681	7.62e-11	7.55e-10	14.0924
HSPG2	-0.504191	8.74445	-10.0667	5.18e-22	5.84e-20	39.2281
FSTL1	-0.504126	9.77643	-8.7718	2.14e-17	7.72e-16	28.807
PTPRM	-0.503987	6.69692	-9.03728	2.64e-18	1.17e-16	30.8582
C1QTNF3	-0.503935	6.09481	-7.7975	3.13e-14	5.54e-13	21.6853
TMEM204	-0.50393	6.68629	-9.30869	2.96e-19	1.61e-17	33.0018
PXDC1	-0.503645	6.90842	-10.4819	1.39e-23	2.38e-21	42.7813
SERPINB2	-0.502328	3.69712	-5.01499	7.14e-07	3.58e-06	5.26733
CHI3L1	-0.502308	7.40607	-4.12505	4.27e-05	0.000156945	1.37915
BICC1	-0.502271	5.37166	-6.17476	1.28e-09	1.03e-08	11.3585
MSR1	-0.501562	4.40295	-7.9568	9.94e-15	1.94e-13	22.8046
LILRB4	-0.500765	5.37348	-8.39985	3.73e-16	1.02e-14	26.0115
TGFB3	-0.500744	5.80383	-10.5738	6.16e-24	1.2e-21	43.58
MYOCD	-0.50062	5.59985	-5.73754	1.58e-08	1.06e-07	8.93018
CLEC5A	-0.50013	3.89614	-6.32842	5.1e-10	4.38e-09	12.2488
SSX2IP	0.503048	7.54095	9.44976	9.33e-20	5.67e-18	34.1342
GPA33	0.503111	9.48797	5.11498	4.32e-07	2.26e-06	5.74762
C4orf46	0.503417	5.74515	8.82972	1.36e-17	5.14e-16	29.2507
ATP2C2	0.504454	8.2532	7.293	1.05e-12	1.44e-11	18.2611
CENPU	0.505171	8.4888	7.09411	3.97e-12	4.91e-11	16.9629
PCCA	0.505422	8.22926	3.87246	0.000120534	0.000408885	0.404927
GAS2L3	0.506513	7.27304	8.04093	5.38e-15	1.12e-13	23.4031
HMGN5	0.506995	5.56962	6.57821	1.1e-10	1.06e-09	13.7364
NCAPG	0.507907	6.61946	8.6442	5.77e-17	1.89e-15	27.8377
PIGW	0.510367	6.57729	10.0663	5.2e-22	5.84e-20	39.225
GPR160	0.510575	9.89106	5.82749	9.53e-09	6.58e-08	9.41691
PRIM1	0.510945	7.24845	9.44546	9.66e-20	5.86e-18	34.0994
PSMG1	0.511889	9.18182	8.35078	5.4e-16	1.43e-14	25.6497
HAUS6	0.512261	6.9457	7.70334	6.11e-14	1.03e-12	21.0321
SKA1	0.51236	4.70369	8.59459	8.46e-17	2.66e-15	27.4637
ANKRD22	0.512445	8.59231	6.90151	1.41e-11	1.57e-10	15.7344
CHEK1	0.512799	6.52655	8.44187	2.72e-16	7.59e-15	26.3228
NR3C2	0.512813	6.98675	5.0154	7.13e-07	3.58e-06	5.26928
KNL1	0.512872	6.756	8.55273	1.17e-16	3.58e-15	27.1494
BRCA1	0.513222	7.16266	10.0827	4.52e-22	5.18e-20	39.3631
ARSE	0.513516	7.97722	5.01188	7.25e-07	3.63e-06	5.25253
TRIP13	0.513748	7.92811	8.17275	2.04e-15	4.63e-14	24.3508
CDKN3	0.514888	8.22454	7.95081	1.04e-14	2.02e-13	22.7622
PKP2	0.515707	8.43493	8.30747	7.48e-16	1.91e-14	25.3317
POLR3G	0.51644	4.76305	8.15004	2.41e-15	5.39e-14	24.1866
ADH6	0.517645	5.30782	5.94986	4.75e-09	3.46e-08	10.0898
PITX2	0.517925	5.4813	6.30773	5.78e-10	4.93e-09	12.1278
ARFGEF3	0.519029	7.72898	6.56851	1.17e-10	1.12e-09	13.6777
TFAM	0.519115	8.16509	9.60811	2.51e-20	1.78e-18	35.4199
ZC3H12C	0.51989	5.66287	5.13466	3.91e-07	2.07e-06	5.84319
AGMAT	0.520618	8.47657	7.48286	2.86e-13	4.32e-12	19.5278
CASP1	0.521415	8.95486	6.25986	7.7e-10	6.41e-09	11.8492
RGMB	0.521529	8.07224	5.51109	5.46e-08	3.34e-07	7.73466
EHF	0.521962	10.8585	7.68778	6.82e-14	1.14e-12	20.9248
CDCA2	0.521987	7.01592	7.27296	1.2e-12	1.63e-11	18.1289
JPH1	0.52378	8.01861	7.42827	4.16e-13	6.1e-12	19.1608
INTS2	0.526227	5.86143	9.80726	4.73e-21	4.02e-19	37.0584
HSPA4L	0.526676	5.02863	5.1582	3.47e-07	1.85e-06	5.95792
PROM1	0.527866	9.18284	3.29807	0.00103565	0.0029118	-1.59225
MTFR2	0.527955	7.07839	8.17724	1.97e-15	4.5e-14	24.3832
SYBU	0.528801	7.67778	7.27312	1.2e-12	1.63e-11	18.13
ERP27	0.529104	6.0553	4.11418	4.47e-05	0.000163768	1.33603
KIF23	0.529746	6.35243	8.25534	1.1e-15	2.68e-14	24.9506
MARS2	0.530141	6.21295	10.9024	3.23e-25	8.5e-23	46.4765
SLC5A1	0.530347	7.26798	6.88909	1.52e-11	1.69e-10	15.6561
LMNB1	0.530534	7.73003	9.67946	1.39e-20	1.04e-18	36.0042
NEK2	0.534337	7.6575	8.34507	5.64e-16	1.48e-14	25.6077
CXCL3	0.536698	8.45344	4.69986	3.29e-06	1.47e-05	3.81042
NAT2	0.540396	6.9828	5.7145	1.79e-08	1.19e-07	8.80657
BUB1B	0.541689	8.00061	9.65106	1.76e-20	1.29e-18	35.7713
DDIAS	0.543293	6.54249	10.0353	6.78e-22	7.3e-20	38.9638
GGH	0.543353	9.66654	6.15757	1.42e-09	1.13e-08	11.26
SAMD5	0.543395	7.35152	4.17508	3.46e-05	0.000129464	1.57899
C9orf152	0.543772	8.92701	6.68633	5.57e-11	5.63e-10	14.3955
DBF4	0.544018	8.06316	9.81044	4.6e-21	3.92e-19	37.0847
PARM1	0.544383	8.59537	6.11394	1.83e-09	1.43e-08	11.0113
LIPG	0.546532	7.1368	6.66077	6.55e-11	6.56e-10	14.2389
TTK	0.547567	7.24997	7.6495	8.93e-14	1.46e-12	20.6615
ACE2	0.548705	6.98422	3.83444	0.000140227	0.000469181	0.26329
ELOVL7	0.548709	7.64563	6.69223	5.37e-11	5.45e-10	14.4317
PPP1R1B	0.549276	9.82455	6.58872	1.03e-10	9.98e-10	13.8
LGR5	0.550015	8.01868	3.64213	0.000295643	0.000924311	-0.432599
MIS18A	0.550793	7.50117	9.84243	3.51e-21	3.09e-19	37.3502
BIRC5	0.552935	8.19083	9.13114	1.25e-18	5.84e-17	31.5942
LRP4	0.553198	7.49705	4.56621	6.12e-06	2.62e-05	3.21884
YEATS4	0.553284	6.17178	10.1098	3.57e-22	4.27e-20	39.5927
CLRN3	0.553559	9.92157	6.94735	1.04e-11	1.19e-10	16.0242
COX11	0.553576	9.14887	11.9258	2.33e-29	3e-26	55.8487
DNA2	0.554272	6.18662	10.8873	3.7e-25	9.63e-23	46.3415
DDC	0.554784	9.12904	5.08874	4.94e-07	2.56e-06	5.62073
CRACR2A	0.554983	7.43026	6.25214	8.07e-10	6.71e-09	11.8044
GLCE	0.55577	6.97373	8.45798	2.4e-16	6.78e-15	26.4423
DHFR	0.555797	8.39289	10.4443	1.94e-23	3.18e-21	42.455
PDSS1	0.55647	7.3096	11.7253	1.57e-28	1.34e-25	53.9724
FAM3B	0.557181	6.58262	3.10669	0.00198836	0.00523377	-2.18944
TIPIN	0.55737	6.06202	8.80718	1.63e-17	6.06e-16	29.0777
GMDS	0.558469	9.85795	8.39317	3.93e-16	1.06e-14	25.9622
GMNN	0.558659	8.98206	10.8665	4.47e-25	1.12e-22	46.1568
ITLN1	0.559934	7.4158	2.51156	0.0123018	0.0268215	-3.82512
PLK4	0.561649	6.71453	9.64872	1.79e-20	1.31e-18	35.7521
BUB1	0.562273	6.91295	8.15261	2.37e-15	5.31e-14	24.2052
TOM1L1	0.562688	8.2624	10.148	2.57e-22	3.28e-20	39.9164
PIP5K1B	0.562889	8.38991	8.14797	2.45e-15	5.44e-14	24.1717
TINAG	0.563671	6.75716	6.12809	1.68e-09	1.32e-08	11.0918
NUF2	0.564152	6.71081	7.73534	4.87e-14	8.33e-13	21.2534
CENPE	0.56512	6.41067	8.28238	9.03e-16	2.24e-14	25.1481
MRAP2	0.571004	6.10721	5.77853	1.26e-08	8.56e-08	9.15112
MYRIP	0.57109	5.53717	6.01013	3.35e-09	2.51e-08	10.4257
NDC80	0.57437	6.50849	8.01113	6.69e-15	1.36e-13	23.1906
TOP2A	0.576647	8.97318	8.98412	4.03e-18	1.7e-16	30.4438
SGO2	0.577149	6.30079	9.08012	1.87e-18	8.54e-17	31.1935
TDGF1	0.57971	8.7954	4.18626	3.3e-05	0.000124004	1.62395
LINC00261	0.579751	6.72035	4.37539	1.45e-05	5.81e-05	2.40171
C2CD4A	0.580491	7.36396	4.8095	1.95e-06	9.1e-06	4.30742
ZNF367	0.581445	6.92943	9.92374	1.76e-21	1.69e-19	38.0277
POLE2	0.581846	6.57299	9.55286	3.98e-20	2.66e-18	34.9696
BRI3BP	0.582395	9.386	11.4026	3.26e-27	1.63e-24	50.9922
LRRC19	0.585232	6.00478	4.6301	4.55e-06	1.99e-05	3.49965
UGT8	0.585877	8.25041	8.43109	2.95e-16	8.18e-15	26.2428
RRM2	0.588446	10.2317	9.41548	1.24e-19	7.3e-18	33.8579
NOX1	0.589244	9.63088	4.37367	1.46e-05	5.85e-05	2.39449
ACSM3	0.589744	6.37541	6.35507	4.34e-10	3.77e-09	12.4051
SATB2	0.591126	8.97313	5.27774	1.88e-07	1.05e-06	6.54791
STIL	0.591661	7.24647	9.4781	7.38e-20	4.64e-18	34.3631
DUOX2	0.593189	7.55144	3.2612	0.00117728	0.00327196	-1.70998
CKMT2	0.595823	5.35815	4.45312	1.02e-05	4.22e-05	2.73065
SLC6A14	0.595899	5.48079	3.73854	0.000204233	0.000662831	-0.0879885
KIF15	0.597945	6.45145	9.55305	3.97e-20	2.66e-18	34.9711
CCNB1	0.598528	8.99041	8.96749	4.6e-18	1.92e-16	30.3145
EPHX4	0.599677	5.3188	6.16683	1.34e-09	1.07e-08	11.313
HMMR	0.604523	8.02575	8.84598	1.2e-17	4.56e-16	29.3756
GUCY2C	0.604922	8.67861	6.13942	1.58e-09	1.24e-08	11.1564
CDK1	0.606164	9.36216	9.3042	3.07e-19	1.66e-17	32.966
DLGAP5	0.607206	7.23489	8.07913	4.07e-15	8.55e-14	23.6765
GIPC2	0.612849	7.1242	7.02785	6.16e-12	7.36e-11	16.5371
PCLAF	0.61362	10.0063	10.0455	6.22e-22	6.76e-20	39.0493
DEPDC1B	0.614125	5.91587	9.72496	9.46e-21	7.53e-19	36.3784
CCNE2	0.622892	6.30139	8.56428	1.07e-16	3.3e-15	27.236
DEPDC1	0.623666	6.52449	8.82498	1.41e-17	5.32e-16	29.2143
E2F8	0.628291	6.64018	9.35715	1.99e-19	1.14e-17	33.3893
TNFRSF11A	0.628551	7.43322	5.87218	7.4e-09	5.21e-08	9.66121
E2F7	0.628627	5.78794	8.11899	3.04e-15	6.58e-14	23.9628
XK	0.629738	7.67527	7.52483	2.13e-13	3.29e-12	19.8115
CEP55	0.630018	7.54895	9.30504	3.05e-19	1.65e-17	32.9726
TMEM97	0.63153	9.50632	10.3801	3.4e-23	5.3e-21	41.9007
RAD51AP1	0.63437	7.1965	9.69236	1.24e-20	9.46e-19	36.1102
C10orf99	0.636578	8.8009	3.78133	0.000172857	0.000568361	0.0677278
SPC25	0.637676	5.92628	9.27826	3.79e-19	2e-17	32.7592
HELLS	0.645029	6.78756	9.87054	2.77e-21	2.49e-19	37.5839
PDZD8	0.645665	8.55966	10.1784	1.98e-22	2.64e-20	40.1746
CCNA2	0.645801	7.67552	10.6767	2.46e-24	5.16e-22	44.4805
MYB	0.651557	9.25387	9.82127	4.2e-21	3.61e-19	37.1745
KIF11	0.653928	6.98089	9.42299	1.16e-19	6.92e-18	33.9183
OIP5	0.656895	6.76261	9.65574	1.69e-20	1.24e-18	35.8096
PSAT1	0.661778	8.78077	6.64347	7.3e-11	7.26e-10	14.1331
REG4	0.663276	8.97277	2.6287	0.00880794	0.0198919	-3.52984
HOOK1	0.664221	7.8951	10.4856	1.34e-23	2.36e-21	42.8127
REG1A	0.669465	7.97274	2.62115	0.00900292	0.0202832	-3.54927
CFTR	0.67084	9.22127	5.45686	7.3e-08	4.37e-07	7.45475
KIAA1324	0.67255	7.95011	5.49942	5.81e-08	3.54e-07	7.67419
PARPBP	0.673425	4.99992	11.8826	3.53e-29	4.03e-26	55.4424
SLC27A2	0.675463	7.96161	9.88208	2.51e-21	2.3e-19	37.6801
CDC6	0.677691	6.49858	8.78671	1.91e-17	6.99e-16	28.921
LRRC31	0.68026	5.58746	6.76124	3.46e-11	3.63e-10	14.8575
MND1	0.683393	5.74206	9.62816	2.13e-20	1.54e-18	35.5837
CLCA1	0.684675	7.83561	2.7353	0.0064311	0.0149869	-3.24973
SPAG1	0.684872	7.85022	7.55399	1.74e-13	2.72e-12	20.0092
LRATD1	0.686303	10.2357	6.68214	5.72e-11	5.77e-10	14.3697
CHAC2	0.690646	6.18396	8.93388	6e-18	2.42e-16	30.0539
CCL20	0.693183	9.62824	5.27929	1.86e-07	1.04e-06	6.55565
FCGBP	0.695823	8.09024	3.43993	0.000625476	0.0018391	-1.12747
SLC39A8	0.700436	9.04001	8.99848	3.6e-18	1.54e-16	30.5556
CYP4X1	0.709438	5.30126	4.77281	2.32e-06	1.07e-05	4.13994
SPINK1	0.721949	10.8693	4.87963	1.39e-06	6.68e-06	4.63087
FUT4	0.723997	8.57408	11.3191	7.08e-27	3.16e-24	50.2292
LCN2	0.724288	10.8389	5.2498	2.17e-07	1.2e-06	6.40889
FAM169A	0.732612	6.05509	6.72763	4.29e-11	4.43e-10	14.6497
SPINK4	0.734968	8.48813	3.37037	0.000802715	0.00231356	-1.35773
MAD2L1	0.740409	8.60459	11.5176	1.11e-27	6.93e-25	52.0485
BRIP1	0.744846	6.03119	12.3794	2.91e-31	6.64e-28	60.1616
SLC12A2	0.748085	10.3026	12.9656	8.8e-34	9.04e-30	65.8685
REG3A	0.759591	7.15581	3.15999	0.00166344	0.00446197	-2.02658
CENPK	0.769619	6.383	10.7036	1.93e-24	4.18e-22	44.7173
SMIM31	0.776568	6.5469	6.38943	3.52e-10	3.1e-09	12.6076
AGR3	0.778308	8.63511	4.17657	3.43e-05	0.000128714	1.58499
PIGR	0.787415	11.3268	4.30368	1.98e-05	7.79e-05	2.10305
ST6GALNAC1	0.788099	8.82423	5.32448	1.47e-07	8.33e-07	6.78192
OLFM4	0.791983	10.2091	3.09114	0.00209364	0.00547652	-2.23646
HEPACAM2	0.795087	5.86334	4.36122	1.54e-05	6.16e-05	2.34231
L1TD1	0.801001	6.06188	4.83121	1.76e-06	8.27e-06	4.40713
PBK	0.854144	7.95959	9.61237	2.43e-20	1.73e-18	35.4547

## Sheet: Table S4
Signatures of 17 immune cell types
B cells	Eosinophils	Macrophages	Mast cells	NK CD56bright cells	NK CD56dim cells	Neutrophils	T helper cells	Tcm cells	Tem cells	Tfh cells	aDC	iDC	Activated CD8 T cell	Gamma delta T cell	Regulatory T cell	Cytotoxic cells
ABCB4	ABHD2	APOE	ABCC4	DUSP4	EDG8	ALPL	ANP32B	AQP3	AKT3	B3GAT1	CCL1	ABCG2	ADRM1	ACP5	CCL3L1	APBA2
BACH2	ACACB	ATG7	ADCYAP1	FOXJ1	FLJ20699	BST1	ASF1A	ATF7IP	C7orf54	BLR1	EBI3	BLVRB	AHSA1	AQP9	CD72	APOL3
BCL11A	C9orf156	BCAT1	CALB2	LPCAT4	GTF3C1	CD93	ATF2	ATM	CCR2	C18orf1	INDO	CARD9	C1GALT1C1	BTN3A2	CLEC5A	CTSW
BLK	CAT	CCL7	CEACAM8	MADD	GZMB	CEACAM3	BATF	CASP8	DDX17	CDK5R1	LAMP3	CD1A	CCT6B	C1orf54	FOXP3	DUSP2
BLNK	CCR3	CD163	CMA1	2020-03-06	IL21R	CREB5	C13orf34	CDC14A	EWSR1	CHGB	OAS3	CD1B	CD37	CARD8	ITGA4	GNLY
CCR9	CLC	CD68	CPA3	MPPED1	KIR2DL3	CRISPLD2	CD28	CEP68	FLI1	CHI3L2		CD1C	CD3D	CCL18	L1CAM	GZMA
CD19	CYSLTR2	CD84	CTSG	MUC3B	KIR2DS1	CSF3R	DDX50	CLUAP1	GDPD5	CXCL13		CD1E	CD3E	CD209	LIPA	GZMH
CD72	EMR1	CHI3L1	ELA2	NIBP	KIR2DS2	CYP4F3	FAM111A	CREBZF	LTK	HEY1		CH25H	CD3G	CD33	LRP1	KLRB1
COCH	EPN2	CHIT1	GATA2	PLA2G6	KIR2DS5	DYSF	FRYL	CYLD	MEFV	HIST1H4K		CLEC10A	CD69	CD36	LRRC42	KLRD1
CR2	GALC	CLEC5A	HDC	RRAD	KIR3DL1	FCAR	GOLGA8A	DOCK9	NFATC4	ICA1		CSF1R	CD8A	CDK5	MARCO	KLRF1
DTNB	GPR44	COL8A2	HPGD	XCL1	KIR3DL2	FCGR3B	ICOS	FAM153B	PRKY	KCNK5		CTNS	CETN3	IL10RB	MMP12	KLRK1
FCRL2	HES1	COLEC12	HPGDS		KIR3DL3	FLJ11151	ITM2A	FOXP1	TBC1D5	KIAA1324		F13A1	CSE1L	KLRF1	MNDA	NKG7
GLDC	HIST1H1C	CTSK	KIT		KIR3DS1	FPR1	LRBA	FYB	TBCD	MAF		FABP4	GEMIN6	LGALS1	MRC1	RORA
GNG7	HRH4	CXCL5	LINC01140		SPON2	FPRL1	NAP1L4	HNRPH1	TRA	MAGEH1		FZD2	GNLY	MAPK7	MS4A6A	RUNX3
HLA-DOB	IGSF2	CYBB	MAOB		TMEPAI	G0S2	NUP107	INPP4B	VIL2	MKL2		GSTT1	GPT2	KLHL7	PELO	SIGIRR
HLA-DQA1	IL5RA	DNASE2B	MLPH			HIST1H2BC	PHF10	KLF12		MYO6		GUCA1A	GZMA	KRT80	PLEK	WHAMMP3
IGHA1	KBTBD11	EMP1	MPO			HPSE	PPP2R5C	LOC441155		MYO7A		HS3ST2	GZMH	LAMC1	PRSS23	ZBTB16
IGHG1	KCNH2	FDX1	MS4A2			IL8RA	RPA1	MAP3K1		PASK		LMAN2L	GZMK	LCORL	PTGIR
IGHM	LRP5L	FN1	NR0B1			IL8RB	SEC24C	MLL		PDCD1		MMP12	IL2RB	LMNB1	ST8SIA4
IGKC	MYO15B	GM2A	PPM1H			KCNJ15	SLC25A12	N4BP2L2-IT2		POMT1		MS4A6A	LCK	MEIS3P1	STAB1
IGL	RCOR3	GPC4	PRG2			LILRB2	SRSF10	NEFL		PTPN13		NUDT9	MPZL1	MPL
KIAA0125	RNASE2	KAL1	PTGS1			MGAM	TRA	NFATC3		PVALB		PDXK	NKG7	FABP1
MEF2C	RRP12	MARCO	SCG2			MME	UBE2L3	PCM1		SH3TC1		PPARG	PIK3IP1	FABP5
MICAL3	SIAH1	ME1	SIGLEC6			PDE4B	YME1L1	PCNX		SIRPG		PREP	PTRH2	FADD
MS4A1	SMPD3	MS4A4A	SLC18A2			S100A12		PDXDC2		SLC7A10		RAP1GAP	TIMM13	MFAP3L
OSBPL10	SYNJ1	MSR1	SLC24A3			SIGLEC5		PHC3		SMAD1		SLC26A6	ZAP70	MINPP1
PNOC	TGIF1	PCOLCE2	TAL1			SLC22A4		POLR2J2		ST8SIA1		SLC7A8		RPS24
QRSL1	THBS1	PTGDS	TPSAB1			SLC25A37		PSPC1		STK39		SYT17		RPS7
SCN3A	THBS4	RAI14	TPSB2			TECPR2		REPS1		THADA		TACSTD2		RPS9
SLC15A2	TIPARP	SCARB2	VWA5A			TNFRSF10C		RPP38		TOX		TM7SF4		DBNL
SPIB	TKTL1	SCG5				VNN3		SLC7A6		TSHR		VASH1		CCL13
TCL1A		SGMS1						SNRPN		ZNF764
TNFRSF17		SULT1C2						ST3GAL1
								STX16
								TIMM8A
								TRAF3IP3
								TXK
								TXLNGY
								USP9Y

## Sheet: Table S5
CRC progression relevant pathways
PI3K-AKT	WNT	MAPK	RAS	NOTCH	HIF-1	ECM	P53	CELL CYCLE	APOTOSIS
EGF	PORCN	CACNA1A	EGF	DLL3	IL6	COL1A1	ATM	CCND1	TNFSF10
TGFA	WNT1	CACNA1B	TGFA	DLL1	IL6R	COL1A2	CHEK2	CCND2	TNFRSF10A
EREG	WNT2	CACNA1C	FGF1	DLL4	STAT3	COL2A1	ATR	CCND3	TNFRSF10B
AREG	WNT2B	CACNA1D	FGF2	JAG1	TLR4	COL4A2	CHEK1	CDK4	FASLG
FGF1	WNT3	CACNA1E	FGF3	JAG2	IFNG	COL4A4	GORAB	CDK6	FAS
FGF2	WNT3A	CACNA1F	FGF4	MFNG	IFNGR1	COL4A6	CDKN2A	RB1	FADD
FGF3	WNT4	CACNA1G	FGF17	LFNG	IFNGR2	COL4A1	MDM2	RBL1	TNF
FGF4	WNT5A	CACNA1H	FGF6	RFNG	RELA	COL4A5	MDM4	RBL2	TNFRSF1A
FGF17	WNT5B	CACNA1I	FGF7	NOTCH1	NFKB1	COL4A3	TP53	ABL1	TRADD
FGF6	WNT6	CACNA1S	FGF8	NOTCH2	INS	COL6A1	CDKN1A	HDAC1	CFLAR
FGF7	WNT7A	CACNA2D1	FGF9	NOTCH3	EGF	COL6A2	CCND1	HDAC2	CASP8
FGF8	WNT7B	CACNA2D2	FGF10	NOTCH4	IGF1	COL6A3	CCND2	E2F1	CASP10
FGF9	WNT8A	CACNA2D3	FGF16	RBPJL	INSR	COL6A6	CCND3	E2F2	CASP6
FGF10	WNT8B	CACNA2D4	FGF5	RBPJ	EGFR	COL6A5	CDK4	E2F3	CASP3
FGF16	WNT9A	CACNB1	FGF18	HES1	IGF1R	COL9A1	CDK6	E2F4	CASP7
FGF5	WNT9B	CACNB2	FGF20	HES5	ERBB2	COL9A2	CCNE1	E2F5	BID
FGF18	WNT10B	CACNB3	FGF22	HEYL	MAP2K1	COL9A3	CCNE2	TFDP1	BAX
FGF20	WNT10A	CACNB4	FGF19	HEY1	MAP2K2	LAMA1	CDK2	TFDP2	BAK1
FGF22	WNT11	CACNG1	FGF21	HEY2	MAPK1	LAMA2	SFN	GSK3B	DIABLO
FGF19	WNT16	CACNG2	FGF23	PTCRA	MAPK3	LAMA3	RPRM	TGFB1	SEPTIN4
FGF21	CER1	CACNG3	NGF	DVL3	MKNK1	LAMA5	CCNB1	TGFB2	HTRA2
FGF23	NOTUM	CACNG4	BDNF	DVL2	MKNK2	LAMA4	CCNB2	TGFB3	CYCS
NGF	WIF1	CACNG5	NTF3	DVL1	PIK3CA	LAMB1	CDK1	SMAD2	APAF1
BDNF	SERPINF1	CACNG6	NTF4	NUMB	PIK3CD	LAMB2	GADD45A	SMAD3	CASP9
NTF3	SOST	CACNG7	INS	NUMBL	PIK3CB	LAMB3	GADD45B	SMAD4	PRF1
NTF4	DKK1	CACNG8	IGF1	DTX2	PIK3R1	LAMB4	GADD45G	MYC	GZMB
INS	DKK2	PRKACA	IGF2	DTX3L	PIK3R2	LAMC1	GTSE1	ZBTB17	TUBA1B
IGF1	DKK4	PRKACB	PDGFA	DTX1	PIK3R3	LAMC2	FAS	CDKN2A	TUBA4A
IGF2	SFRP1	PRKACG	PDGFB	DTX3	AKT1	LAMC3	PIDD1	CDKN2B	TUBA3C
PDGFA	SFRP2	PRKCA	PDGFC	DTX4	AKT2	CHAD	TNFRSF10A	CDKN2C	TUBA1A
PDGFB	SFRP4	PRKCB	PDGFD	ADAM17	AKT3	RELN	TNFRSF10B	CDKN2D	TUBA1C
PDGFC	SFRP5	PRKCG	CSF1	PSEN1	MTOR	THBS1	CASP8	CDKN1B	TUBA8
PDGFD	RSPO1	GNA12	KITLG	PSEN2	EIF4EBP1	COMP	BID	CDKN1C	TUBA3E
CSF1	RSPO2	GNG12	FLT3LG	PSENEN	EIF4E	THBS2	BAX	CDKN1A	TUBA3D
KITLG	RSPO3	PPP3CA	VEGFA	NCSTN	EIF4E2	THBS3	PMAIP1	CCNE1	TUBAL3
FLT3LG	RSPO4	PPP3CB	VEGFB	APH1A	EIF4E1B	THBS4	BBC3	CCNE2	MCL1
VEGFA	LGR4	PPP3CC	PGF	APH1B	RPS6KB1	FN1	TP53AIP1	CDK2	ACTG1
VEGFB	LGR5	PPP3R1	VEGFC	MAML3	RPS6KB2	SPP1	SIVA1	SKP1	ACTB
PGF	LGR6	PPP3R2	VEGFD	MAML2	RPS6	VTN	BCL2L1	CUL1	SPTA1
VEGFC	RNF43	RASGRF1	HGF	MAML1	HIF1A	TNC	BCL2	RBX1	SPTAN1
VEGFD	ZNRF3	RASGRF2	ANGPT1	CREBBP	VHL	TNN	TP53I3	SKP2	LMNA
HGF	FZD1	RASGRP1	ANGPT2	EP300	RBX1	TNR	EI24	CCNA2	LMNB1
ANGPT1	FZD7	RASGRP2	ANGPT4	KAT2B	ELOC	TNXB	SHISA5	CCNA1	LMNB2
ANGPT2	FZD2	RASGRP3	EFNA1	KAT2A	ELOB	NPNT	PERP	CDC6	PARP1
ANGPT4	FZD3	RASGRP4	EFNA2	SNW1	CUL2	FRAS1	ZMAT3	CDC45	PARP2
EFNA1	FZD4	RAPGEF2	EFNA3	CTBP1	EGLN1	FREM2	SIAH1	CDC7	PARP3
EFNA2	FZD5	NF1	EFNA4	CTBP2	EGLN3	FREM1	CYCS	DBF4	PARP4
EFNA3	FZD8	RASA1	EFNA5	NCOR2	EGLN2	DSPP	APAF1	CDK1	DFFA
EFNA4	FZD6	RASA2	EGFR	CIR1	ARNT	VWF	CASP9	CCNB1	DFFB
EFNA5	FZD10	RAP1A	FGFR1	HDAC1	CREBBP	IBSP	CASP3	CCNB2	ENDOG
EGFR	FZD9	RAP1B	FGFR2	HDAC2	EP300	DMP1	AIFM2	CCNB3	AIFM1
ERBB2	LRP5	EGF	FGFR3	ATXN1L	CYBB	AGRN	IGFBP3	CDC25B	ERN1
ERBB3	LRP6	TGFA	FGFR4	ATXN1	PLCG1	HSPG2	IGF1	CDC25C	TRAF2
ERBB4	BAMBI	EREG	NGFR		PLCG2	ITGA1	SERPINE1	YWHAZ	ITPR1
FGFR1	CSNK1E	AREG	NTRK1		PRKCA	ITGA2	ADGRB1	YWHAB	ITPR2
FGFR2	TPTEP2-CSNK1E	FGF1	NTRK2		PRKCB	ITGA2B	CD82	YWHAQ	ITPR3
FGFR3	DVL3	FGF2	INSR		PRKCG	ITGA3	THBS1	YWHAE	CAPN1
FGFR4	DVL2	FGF3	IGF1R		CAMK2A	ITGA4	SERPINB5	YWHAH	CAPN2
NGFR	DVL1	FGF4	PDGFRA		CAMK2D	ITGA5	DDB2	YWHAG	CASP12
NTRK1	FRAT1	FGF17	PDGFRB		CAMK2B	ITGA6	RRM2B	PLK1	EIF2AK3
NTRK2	FRAT2	FGF6	CSF1R		CAMK2G	ITGA7	RRM2	WEE1	EIF2S1
INSR	CSNK2A1	FGF7	KIT		TIMP1	ITGA8	SESN1	WEE2	ATF4
IGF1R	CSNK2A2	FGF8	FLT3		LTBR	ITGA9	SESN3	PKMYT1	DDIT3
PDGFRA	CSNK2A3	FGF9	FLT1		EPO	ITGA10	SESN2	CCNH	CTSB
PDGFRB	CSNK2B	FGF10	FLT4		TF	ITGA11	PTEN	CDK7	CTSC
CSF1R	NKD1	FGF16	KDR		TFRC	ITGAV	TSC2	ANAPC1	CTSD
KIT	NKD2	FGF5	MET		VEGFA	ITGB1	STEAP3	ANAPC2	CTSF
FLT3	CXXC4	FGF18	TEK		FLT1	ITGB3	COP1	CDC27	CTSH
FLT1	SENP2	FGF20	EPHA2		SERPINE1	ITGB4	RCHY1	ANAPC4	CTSK
FLT4	GSK3B	FGF22	GRB2		ANGPT1	ITGB5	CCNG1	ANAPC5	CTSL
KDR	CTNNB1	FGF19	GAB1		ANGPT2	ITGB6	CCNG2	CDC16	CTSO
MET	AXIN1	FGF21	GAB2		ANGPT4	ITGB7	PPM1D	ANAPC7	CTSS
TEK	AXIN2	FGF23	SHC1		TEK	ITGB8	TP73	CDC23	CTSV
EPHA2	APC	NGF	SHC2		EDN1	CD44		ANAPC10	CTSW
GRB2	APC2	BDNF	SHC3		NOS2	SDC1		ANAPC11	CTSZ
SOS1	CSNK1A1L	NTF3	SHC4		NOS3	SDC4		CDC26	BIRC2
SOS2	CSNK1A1	NTF4	PTPN11		HMOX1	SV2C		ANAPC13	BIRC3
HRAS	TCF7	INS	SOS1		NPPA	SV2B		CDC20	XIAP
KRAS	TCF7L1	IGF1	SOS2		SLC2A1	SV2A		PTTG1	BIRC5
NRAS	TCF7L2	IGF2	PLCG1		PDK1	CD36		PTTG2	BCL2L11
RAF1	LEF1	PDGFA	PLCG2		HK3	GP5		ESPL1	BCL2L1
MAP2K1	CTNNBIP1	PDGFB	RASGRP1		HK1	GP1BA		SMC1A	BCL2
MAP2K2	CBY1	PDGFC	RASGRP2		HK2	GP1BB		SMC1B	DAXX
MAPK1	CHD8	PDGFD	RASGRP3		HKDC1	GP9		SMC3	RIPK1
MAPK3	SOX17	CSF1	RASGRP4		PFKM	GP6		STAG2	DAB2IP
IRS1	CTBP1	KITLG	ZAP70		PFKP	DAG1		STAG1	MAP3K5
TLR2	CTBP2	FLT3LG	LAT		PFKL	CD47		RAD21	MAPK8
TLR4	CTNND2	VEGFA	HTR7		GAPDH	HMMR		TTK	MAPK10
RAC1	CREBBP	VEGFB	GNB1		ALDOC			BUB1	MAPK9
IGH	EP300	PGF	GNB2		ALDOA			BUB3	BAD
SYK	RUVBL1	VEGFC	GNB3		ALDOB			BUB1B	JUN
CD19	SMAD4	VEGFD	GNB4		ENO3			MAD1L1	FOS
PIK3AP1	SMAD3	HGF	GNB5		ENO2			MAD2L1	TP53
GH1	MAP3K7	ANGPT1	GNG2		ENO1			MAD2L2	HRK
GH2	NLK	ANGPT2	GNG3		ENO4			FZR1	MAP3K14
CSH1	MYC	ANGPT4	GNG4		PGK2			CDC14B	CHUK
CSH2	JUN	EFNA1	GNG5		PGK1			CDC14A	IKBKB
PRL	FOSL1	EFNA2	GNG7		PFKFB3			ATR	IKBKG
OSM	CCND1	EFNA3	GNG8		LDHAL6A			ATM	NFKBIA
IL2	CCND2	EFNA4	GNG10		LDHAL6B			TP53	NFKB1
IL3	CCND3	EFNA5	GNG11		LDHA			CHEK1	RELA
IL6	CCN4	EGFR	GNG12		LDHB			CHEK2	PTPN13
IL4	PPARD	ERBB2	GNG13		LDHC			CREBBP	GADD45A
IL7	MMP7	ERBB3	GNGT1		BCL2			EP300	GADD45B
IFNA1	PSEN1	ERBB4	GNGT2		CDKN1A			PRKDC	GADD45G
IFNA2	PRKACA	FGFR1	PRKACA		CDKN1B			MDM2	TRAF1
IFNA4	PRKACB	FGFR2	PRKACB		PDHA2			GADD45A	BCL2A1
IFNA5	PRKACG	FGFR3	PRKACG		PDHA1			GADD45B	ATM
IFNA6	TP53	FGFR4	RASGRF1		PDHB			GADD45G	PIDD1
IFNA7	SIAH1	NGFR	RASGRF2					PCNA	TP53AIP1
IFNA8	CACYBP	NTRK1	GRIN1					SFN	BBC3
IFNA10	SKP1	NTRK2	GRIN2A					CDC25A	PMAIP1
IFNA13	TBL1X	INSR	GRIN2B					ORC1	CASP2
IFNA14	TBL1Y	IGF1R	CALML3					ORC2	NGF
IFNA16	TBL1XR1	PDGFRA	CALM2					ORC3	NTRK1
IFNA17	BTRC	PDGFRB	CALM3					ORC4	IL3
IFNA21	FBXW11	CSF1R	CALM1					ORC5	IL3RA
IFNB1	CUL1	KIT	CALML6					ORC6	CSF2RB
EPO	RBX1	FLT3	CALML5					MCM2	PIK3CA
CSF3	GPC4	FLT1	CALML4					MCM3	PIK3CD
GHR	ROR1	FLT4	HRAS					MCM4	PIK3CB
PRLR	ROR2	KDR	KRAS					MCM5	PIK3R1
OSMR	RYK	MET	NRAS					MCM6	PIK3R2
IL2RA	VANGL2	TEK	MRAS					MCM7	PIK3R3
IL2RB	VANGL1	EPHA2	RRAS						PDPK1
IL2RG	PRICKLE1	GRB2	RRAS2						AKT1
IL3RA	PRICKLE2	SOS1	NF1						AKT2
IL6R	PRICKLE4	SOS2	RASA1						AKT3
IL4R	PRICKLE3	HRAS	RASA2						HRAS
IL7R	INVS	KRAS	RASA3						KRAS
IFNAR1	DAAM1	NRAS	RASA4						NRAS
IFNAR2	DAAM2	RRAS	RASA4B						RAF1
EPOR	RHOA	RRAS2	SYNGAP1						MAP2K1
CSF3R	ROCK2	MRAS	RASAL1						MAP2K2
JAK1	RAC1	ARAF	RASAL2						MAPK1
JAK2	RAC2	BRAF	RASAL3						MAPK3
JAK3	RAC3	RAF1	RASSF1
COL1A1	MAPK8	MAP2K1	RASSF5
COL1A2	MAPK10	MAP2K2	STK4
COL2A1	MAPK9	LAMTOR3	TIAM1
COL4A2	PLCB1	MAPK1	RAC1
COL4A4	PLCB2	MAPK3	RAC2
COL4A6	PLCB3	MKNK1	RAC3
COL4A1	PLCB4	MKNK2	PAK1
COL4A5	CAMK2A	RPS6KA3	PAK2
COL4A3	CAMK2D	RPS6KA1	PAK3
COL6A1	CAMK2B	RPS6KA2	PAK4
COL6A2	CAMK2G	RPS6KA6	PAK5
COL6A3	PPP3CA	ATF4	PAK6
COL6A6	PPP3CB	ELK1	BUB1B-PAK6
COL6A5	PPP3CC	ELK4	RHOA
COL9A1	PPP3R1	MYC	PIK3CA
COL9A2	PPP3R2	SRF	PIK3CD
COL9A3	PRKCA	FOS	PIK3CB
LAMA1	PRKCB	MAPT	PIK3R1
LAMA2	PRKCG	STMN1	PIK3R2
LAMA3	NFATC1	PLA2G4E	PIK3R3
LAMA5	NFATC2	PLA2G4A	AKT1
LAMA4	NFATC3	JMJD7-PLA2G4B	AKT2
LAMB1	NFATC4	PLA2G4B	AKT3
LAMB2		PLA2G4C	IKBKG
LAMB3		PLA2G4D	CHUK
LAMB4		PLA2G4F	IKBKB
LAMC1		TNF	NFKB1
LAMC2		IL1A	RELA
LAMC3		IL1B	BAD
CHAD		TGFB1	BCL2L1
RELN		TGFB2	FOXO4
THBS1		TGFB3	FASLG
COMP		TNFRSF1A	AFDN
THBS2		IL1R1	SHOC2
THBS3		IL1RAP	RAF1
THBS4		TGFBR1	MAP2K1
FN1		TGFBR2	MAP2K2
SPP1		FASLG	MAPK1
VTN		FAS	MAPK3
TNC		CD14	PLA1A
TNN		RAC1	PLA2G10
TNR		RAC2	PLA2G2D
TNXB		RAC3	PLA2G2E
VWF		CDC42	PLA2G3
IBSP		TRADD	PLA2G2F
ITGA1		CASP3	PLA2G12A
ITGA2		TRAF2	PLA2G12B
ITGA2B		DAXX	PLA2G1B
ITGA3		MYD88	PLA2G5
ITGA4		IRAK1	PLA2G2A
ITGA5		IRAK4	PLA2G2C
ITGA6		TRAF6	PLA2G4E
ITGA7		GADD45A	PLA2G4A
ITGA8		GADD45B	JMJD7-PLA2G4B
ITGA9		GADD45G	PLA2G4B
ITGA10		TAB1	PLA2G4C
ITGA11		TAB2	PLA2G4D
ITGAV		ECSIT	PLA2G4F
ITGB1		MAP4K3	PLA2G6
ITGB3		MAP4K4	PLAAT3
ITGB4		MAP4K1	ELK1
ITGB5		PAK1	ETS1
ITGB6		PAK2	ETS2
ITGB7		STK4	BRAP
ITGB8		STK3	KSR1
PTK2		MAP4K2	KSR2
PIK3CA		MAP3K8	RAPGEF5
PIK3CD		MAP3K1	RAP1A
PIK3CB		MAP3K11	RAP1B
PIK3R1		MAP3K2	RALGDS
PIK3R2		MAP3K3	RGL1
PIK3R3		MAP3K13	RGL2
F2R		MAP3K12	RALA
CHRM1		MAP3K20	RALB
CHRM2		MAP3K6	MAPK8
LPAR1		MAP3K5	MAPK10
LPAR2		MAP3K7	MAPK9
LPAR3		MAP3K4	EXOC2
LPAR4		TAOK2	TBK1
LPAR5		TAOK3	REL
LPAR6		TAOK1	PLD1
GNB1		MAP2K4	PLD2
GNB2		MAP2K7	RALBP1
GNB3		MAP2K3	CDC42
GNB4		MAP2K6	PLCE1
GNB5		MAPK8IP1	PRKCA
GNG2		MAPK8IP2	PRKCB
GNG3		MAPK8IP3	PRKCG
GNG4		FLNA	RIN1
GNG5		FLNC	ABL1
GNG7		FLNB	ABL2
GNG8		CRK	RAB5A
GNG10		CRKL	RAB5B
GNG11		ARRB1	RAB5C
GNG12		ARRB2	ARF6
GNG13		MAPK8
GNGT1		MAPK10
GNGT2		MAPK9
PIK3CG		MAPK11
PIK3R5		MAPK12
PIK3R6		MAPK13
PDPK1		MAPK14
STK11		MAPKAPK5
PRKAA1		MAPKAPK2
PRKAA2		MAPKAPK3
DDIT4		RPS6KA5
TSC1		RPS6KA4
TSC2		CDC25B
RHEB		NFATC1
MLST8		NFATC3
MTOR		JUN
RPTOR		JUND
EIF4EBP1		ATF2
EIF4E		TP53
EIF4E2		DDIT3
EIF4E1B		MAX
RPS6KB1		MEF2C
RPS6KB2		HSPB1
EIF4B		AKT1
RPS6		AKT2
PRKCA		AKT3
PKN1		PPM1A
PKN2		PTPRR
PKN3		PTPN5
SGK1		PTPN7
SGK2		DUSP1
SGK3		DUSP4
C8orf44-SGK3		DUSP2
AKT1		DUSP7
AKT2		DUSP8
AKT3		DUSP5
MAGI1		DUSP16
MAGI2		DUSP6
PTEN		DUSP9
THEM4		DUSP10
PPP2CA		DUSP3
PPP2CB		PPP5C
PPP2R1B		PPM1B
PPP2R1A		HSPA8
PPP2R2A		HSPA1A
PPP2R2B		HSPA2
PPP2R2C		HSPA1L
PPP2R2D		HSPA1B
PPP2R3B		HSPA6
PPP2R3C		MECOM
PPP2R3A		MAP2K5
PPP2R5B		MAPK7
PPP2R5C		NR4A1
PPP2R5D		MAP3K14
PPP2R5E		CHUK
PPP2R5A		IKBKB
HSP90AA1		IKBKG
HSP90AB1		NLK
HSP90B1		NFKB1
CDC37		NFKB2
CRTC2		RELA
PHLPP1		RELB
PHLPP2
TCL1A
TCL1B
MTCP1
NOS3
BRCA1
GSK3B
GYS2
GYS1
PCK1
PCK2
G6PC
G6PC2
G6PC3
MYC
CCND1
CDKN1A
CDKN1B
CDK2
CDK4
CDK6
CCND2
CCND3
CCNE1
CCNE2
FOXO3
RBL2
FASLG
BCL2L11
YWHAZ
YWHAB
YWHAQ
YWHAE
YWHAH
YWHAG
BAD
BCL2L1
BCL2
CASP9
CREB1
ATF2
ATF4
CREB3
CREB3L1
CREB3L2
CREB3L3
CREB3L4
CREB5
ATF6B
MCL1
RXRA
NR4A1
IKBKG
CHUK
IKBKB
RELA
NFKB1
MYB
MDM2
TP53
